# Supplementary material for: Quantifying Phylogenetic Beta Diversity: Distinguishing between ‘True’ Turnover of Lineages and Phylogenetic Diversity Gradients
Source: PLoS One. 2012 Aug 17;7(8):e42760. doi: 10.1371/journal.pone.0042760 (PMC3422232; doi:10.1371/journal.pone.0042760)
Supplement: File S2 — R code to run the example illustrated in Table 1 and Figure 2 (requires R; download R software from http://cran.r-project.org ). (R) [file pone.0042760.s005.r]

source("beta_pd_decompo.r")

tree=read.tree("tree_example")
plot(tree)

coms=read.csv("data_example.csv",h=T,row.names=1)
coms

decompo_beta=beta.pd.decompo(coms, tree,type="both",output.dist=F, random=F)
decompo_beta
