# Supplementary material for: Quantifying Phylogenetic Beta Diversity: Distinguishing between ‘True’ Turnover of Lineages and Phylogenetic Diversity Gradients
Source: PLoS One. 2012 Aug 17;7(8):e42760. doi: 10.1371/journal.pone.0042760 (PMC3422232; doi:10.1371/journal.pone.0042760)
Supplement: File S3 — Species occurrence matrix used in Table 1 and Figure 2 . (CSV) [file pone.0042760.s006.csv]

	sp1	sp2	sp3	sp4	sp5	sp6	sp7	sp8
A	1	1	1	0	0	0	0	0
B	0	1	1	1	0	0	0	0
C	0	1	1	1	1	0	0	0
D	0	1	1	1	1	1	0	0
E	0	1	1	1	1	1	1	0
F	0	1	1	1	1	1	1	1
