# Supplementary material for: Quantifying Phylogenetic Beta Diversity: Distinguishing between ‘True’ Turnover of Lineages and Phylogenetic Diversity Gradients
Source: PLoS One. 2012 Aug 17;7(8):e42760. doi: 10.1371/journal.pone.0042760 (PMC3422232; doi:10.1371/journal.pone.0042760)
Supplement: File S4 — Hypothetical phylogenetic tree used in Table 1 and Figure 2 . (NWK) [file pone.0042760.s007.nwk]

(((sp1:1,sp2:1):1,(sp3:1,sp4:1):1):1,((sp5:1,sp6:1):1,(sp7:1,sp8:1):1):1);
